# Supplementary material for: Antibodies to Porphyromonas gingivalis Are Increased in Patients with Severe Periodontitis, and Associate with Presence of Specific Autoantibodies and Myocardial Infarction
Source: J Clin Med. 2022 Feb 15;11(4):1008. doi: 10.3390/jcm11041008 (PMC8875626; doi:10.3390/jcm11041008)
Supplement: Supplementary file 1 [file jcm-11-01008-s001.zip]

Archive with 3 entries (3 files):
- Supplementary table 1_deVries.pdf
- Supplementary table 2_deVries.pdf
- Supplementary table 3_deVries.pdf
